# Supplementary material for: Hyperthermophilic L-Asparaginase from Thermococcus sibiricus and Its Double Mutant with Increased Activity: Insights into Substrate Specificity and Structure
Source: Int J Mol Sci. 2025 Jun 6;26(12):5437. doi: 10.3390/ijms26125437 (PMC12193700; doi:10.3390/ijms26125437)
Supplement: Supplementary file 1 [file ijms-26-05437-s001.zip]

Archive with 1 entries (1 files):
- ijms-3627650-supplementary.pdf
